# Supplementary material for: Genome-Wide Identification and Expression Analysis of the YTH Domain-Containing RNA-Binding Protein Family in Cinnamomum camphora
Source: Int J Mol Sci. 2024 May 29;25(11):5960. doi: 10.3390/ijms25115960 (PMC11173211; doi:10.3390/ijms25115960)
Supplement: Supplementary file 1 [file ijms-25-05960-s001.zip]

Archive with 1 entries (1 files):
- ijms-2989415-supplementary.xlsx
