# Supplementary material for: Genome-Wide Identification and Expression Analysis of the YTH Domain-Containing RNA-Binding Protein Family in Cinnamomum camphora
Source: Int J Mol Sci. 2024 May 29;25(11):5960. doi: 10.3390/ijms25115960 (PMC11173211; doi:10.3390/ijms25115960)
Supplement: Supplementary file 1 [file ijms-25-05960-s001.zip › ijms-2989415-supplementary.xlsx]

## Sheet: Table S1
Table S1: Protein sequence of CcYTHs.
Gene Name	Locus ID	Protein sequence
CcDF1A	GWHPBGXC015419	MLIVFLYVNMVLLYPLLSLTEATDLLQKLSLDSKPKTLEVPDATKKKYGSVDSVKVANVPISSCERSTPPLLPDFMDPNMCYLPNGYTPYYYGGYDGPIGEWEDYPRYINPDGVEMPPGVYGDNGSLVYHHGYGYPPYGAYPPPGSPVPTMGHDGQLYGPQHYQYGAPYYQPPTTPNGPYAPAPTSKGDVSTSVAADQVPLPVETGNGNSNGGVNGSNGSATLKPGSQNGSLTSNGSFGRGVMPGGVPTAGYQDPRLGFDGMRSPIPWLDGPIFSDGQPRPATSTVSSAISNGPSGRNQSLRPPPHLMGLHAPRTTGVGPASGFINRMYPNSRMYGQFGNTVRTGAGFGSNGYDSRTNGRGWLAVDNKYRPRGRGNGFYGYGNDNMDGLNELNRGPRAG…
CcDF1B	GWHPBGXC020092	MFMFHFLQFGCGGLIICNGCFDSDSADSLNILTLDAEERPSDAGNLKEQPLSIKDERIVPPNVSHDVTTMGPPRDGIRQSGSLDVGGDSSAVYPPNVYAPQAQTFYYGGYENTSGEWDEYPQYVHAEGVEVGSPGIYNENSSLVFHTGYGYSPQMPYGPYSPVTTPMPSVRGDGQLYSPFTDPYYHQPGHPSMTYITPPSPMSQAELSMTTGLDHPGAFLGETPNSNGIPYRPRPGYTFPYGSFGRGNFAGDSGNPPFYDSRQGFGSGGPWSDWSKSSDGQRSLTPLSSPVASPQPIGTISSFGHNVGPLTAGMASPRQRPLYGFGSATSSYAHSYQHGGMHHQCTNFGGSVSALGTNARGWIAVDKGRRRGRGNDSLCSCTDTLDALIEQNRGPRASR…
CcDF1C	GWHPBGXC025982	MAGEKQIEKAMEAEDKNLNLEGSSTDSVKQDMGSEGNGPSQSQTSKSVPGDVTSSIKECITAQPLGAEQGVNLLPDGSYSYYYPGFDGTYPEWDNQKSYTLSGDGLEVPVFQSDNGSVVYYMPGYSPYTSGTLTGVDSQSVGQHAYFPSSEYFQPSSSYGSKIEPSYYCDSTTNAGEFHSSDAIPVDPKPSVSSPISLKSRESNNIKTENTVDNKVSTRLSDSKSHVSTSSSRFSNSSRCGQPLKPPIKVPQKGSNFQSTGLLKGQHPAGKIPSFPNQGHGGLFPQYRFSNSGSNGQAWVGNDRFKMREKFNRNEVFEASSEMSRGPRARRVKDPLSLSTDKDQLSSMIRRDQYNLKDFKTKYEQAMFFVIKSYSEADVHKSIKYNVWSSTPKGNEKLD…
CcDF2C	GWHPBGXC023812	MMRNLKVDPSSGGGNDNMAASRDGNPSDATSCISYSGDASSSVRGSDFDQESLMAEQGSYYPESSYCGYYYPGYDTMCGEWTEQGYFLPYDGLEMQYPVIQADNGSVVCLAPGYQSGFNPYGSYIPSAMISVDGQYLTQYPYLSSPVIPQPLEGVPYTVPCGSELVPVWPYDPSMYVTATHGNGFVGAPVFTGCKPNFPSAPTRALSPPTKPTTRSKPITPLDTKLSRVALHVPSVTDTHSHSVKAVNKGAAVLSDGYCPIDKLPSYPNQGRGGFIYPAGPIDIKANGQHCGGNEKIKASSKDNGVCDFDLLNDQNCGPKTSTKNASVLGADLVQSSGAEGSGNNNNSTAIIRRDQYNLPDFPTKYEHALFYVIKSYSEDDIHKSIKYGVWSSTTNGNK…
CcDF3C	GWHPBGXC017636	MMENLKVDPSSEVVDSSLVASKDGTPSDATSCISSSGDATSTAKESDVDQESFVAEQGIYYPASNYYGYYYQGYDSSGGGWEDQPYYYGWDGLDTQYPVIQLDNGSLAYYMPGFQPGYNPCGPYPQGAMIGLDGQPYFPGPMIPQPVSSPGFFPSPIPYGTEVAPAFPWDASPLFHEGVHGNGHGVGPLFPTPKPNSSVPSHILAPSKPSPPSKSSTPAETKGASPVLDVFPDTGVQKQSLKPMTKVLQHGSGFQATTVLPKGYFPIPKFPALPNQGKGVMLFPKNSINMKAHGQGWTGVEKMKTRGKGNEISEFDLLNEQNRGPRTNSTKSTWVSVVDPVGSPGAEGNDSSNNLANVIRRDQYNLSDFPTKYDHALFYVIKSYSEDDIHKSIKYGVWA…
CcDF4C	GWHPBGXC008047	MINNLKIDPPSEAIDSNLVVLKDGSPSDATSCISSLGDATSSVKESDVDQESFGTEQGIYYVGSNYPGYHYQGYDSSVGEWEHQPYYYGCDGLDIQYPAIQSDNGSLIYYMPGTQPGYNPYGYLPGAMIGLDGQPYFPDQMIPQLVSFPGFHPSPIPYGSEVMPVFPWYASPIYGEGVHDNGFNGGSTFPGSKPSFSLPNHALASSKASPPSKSSTPSETKGTSPALNVVPNTGLQNHSLKPMTKVSESRSGFQAATVLPKGYLPLSKFPTLPNQGKGGLLYPSSPINIKANGRGWAGFENLKSRGKGNDIGDFDLLNEQNRGPRTRSTWASAVDPLGSPGSGDNDNCNNSTNVIKRDQYNLPDFPTKYDDALFYVIKSYSEDDVHKSIKYSVWASTPN…
CcDF5C	GWHPBGXC005246	MDNEMAPEFIVDQGPYYPAATNYYGYYCTGFESPSEWDDHNRFFALDGPDPHYTGLQTESLPYVYYNPSYGYAQSPYNPYNPYIPGAIGADGSFVGAQQYYSGPAYQHPSSPAYLPVIVQPRPDILPNTSFGTLNSGPSSASRPDSPGPKHTPLPTSAFMTMPHPRSAPPEGRADPSQPASNQIHSSAKISEGLQVNVAPSKQPVLHGTLTSSSVPHSTSSHVTQGRNGTGSVQVADPFSFGRVPSLHNQLKVALPANNLADFVPSARGWATVDKFRPRSQFGGALNNGNGSPDVFGEQNRGPRNNRLKSSWPSPISVKAYTTKAGSSNAQGNILIYTDQFNREDFPVNYANAKFFVIKSYSEDDVHKSIKYNVWSSTPNGNKRLGSAYEDAQRISAGK…
CcDF6C	GWHPBGXC005110	MDNEMAPEFVVDQGPYYPSAANYYGYYCTGFESPGEWNDRHRFFGLDGPDLHYTSPYNPYNPYIPGAIVGVDGQLVGAQHYYSSPAYQHPISSPAYHLPVIVQPRPDVLPNASRDPTLLNLGASSANRPESIGPKHIPLPTTVTTIPPQRENSVDGRADLPQPVSHQIRSSATISEGSQVNVAPSKQPVLHGTITSGSIPNSTSPHVTQGRNGTGTIQVADPFSLGRVPSLRNPLKVTLPANNSLADFGPSTRGWAAVDKLRPRLQLGGVLNNGSGNPDVLGEQNRGPRTNRLKSPLTSSISVKAYTTKAGSSNAQGNIVIHADQYNREDFPINYANAKFFVIKSYSEDDVHKSIKYNVWSSTPNGNKRLDNAYEDAQRISGVKPGNCPVFLFFSVSGF…
CcDC1A	GWHPBGXC018157	MEDADGALSFDFEGGLEVGHLNQSSSAPLVAADPSSLPTSGNLGLAGPAAPDQAAAAAGHPGRRSFRQTVCRHWLRSLCMKGDACGFLHQYDKARMPVCRFFRLHGECREQDCVYKHTNDDIKECNMYKLGFCPNGPTCRYRHAKMPGPPPSVEEVFQKIQHLSSFGYDSSNRFFQHRNAGYTQQAERPQFPQGSAVVNNTAAKPSTAAESINIEQQQLQTQPSQQQQITQTQVQNLPNGVPNQVNRTTVSPLPQGQSRYFIVKSCNRENLELSVQQGVWATQRSNEAKLNEAFDSSENVILIFSINRTSHFQGCAKMTSKIGGSVGGGNWKYAHGTAHFGRNFSVKWLKTTFKKLLGAFYYGLMHAAVFPINDDYSHLIGVNEILFNMGRELLCELSF…
CcDC1B	GWHPBGXC008948	MKKRVPHFKKHVRPHTTQFRDSRVSSSEYTRVQGSSPRSSDSVPNPTTPSSQVLGPQSDYRGTMKDASPDTTKENASIVGSSLTGSKQDIENCTGPGRSSYKENEESYPSSAGQRSPDGVGSLGASRNRKPDTTRYFIIKSLNHHNIQLSIEKGIWATQVMNEPILEEAFHNSDGVILIFSVNMSGFFQGYAQMMSSVGWRRDNVWSESSGGNNPWGRSFKVKWLRLNNLPFQKTIHLKNPLNDYKPVKISRDCQELSQDIGEALCALIDGKTDVDGKLKRNSAVGDEFLLKRPCRESQVPLAEEIAWARAPMIYPSVLYQHALLADAHSAQMTHGRLSGGALSEHQSLHSELQNGPRMKHSHVHGNLTDGKGKREVFFQSGKEFSYERSPISNSLSEE…

## Sheet: Table S2
Table S2: Amino acid sequence of YTH domain for evolutionary tree construction.
Species name	Accession number	Gene name	YTH motif
Arabidopsis thaliana	AT3G03950	ETC1 (AtDF1A)	DVSAVDLQRYNGENFPESFVKAKFFVIKSYSEDDVHNCIKYGAWSSTPTGNKKLNAAYYEAKENSQECPVYLLFSVNASGQFVGLAEMVGPVDFNKTMEYWQQDKWIGCFPVKWHIIKDIPNSLLRHITLANNENKPVTNSRDTQEVNLEHGTKIIKIFKEYMSKTCILDDYKFYETRQKIIRDKKIKQKKQ
	AT3G13460	ECT2 (AtDF2A)	DNTCVVPDREQYNKEDFPVDYANAMFFIIKSYSEDDVHKSIKYNVWASTPNGNKKLAAAYQEAQQKAGGCPIFLFFSVNASGQFVGLAEMTGPVDFNTNVEYWQQDKWTGSFPLKWHIVKDVPNSLLKHITLENNENKPVTNSRDTQEVKLEQGLKIVKIFKEHSSKTCILDDFSFYEVRQKTILEKKAKQTQK
	AT5G61020	ECT3 (AtDF3A)	SEDVSLLDPKDYNKIDFPETYTEAKFYVIKSYSEDDIHKSIKYSVWSSTPNGNKKLDASYNEAKQKSDGCPVFLLFSVNTSGQFVGLAEMVGPVDFNKTVEYWQQDKWIGCFPVKWHFVKDIPNSSLRHITLENNENKPVTNSRDTQEVKLEQGIKVIKIFKDHASKTCILDDFEFYENRQKIIQERKSKHLQI
	AT1G55500	ECT4 (AtDF4A)	TVTCVLPDREECNRDDFPVEYKDAKFFIIKSYSEDDVHKSIKYNVWASTPNGNKKLDAAYQEAQQKSSGCPVFLFFSVNASGQFIGLAEMKGPVDFNKNIEYWQQDKWTGSFPLKWHILKDVPNSLLKHITLEYNENKPVTNSRDTQEVKLEQGLKVVKIFKEHNSKTCILDDFSFYEARQKTILEKKAKQQQS
	AT3G13060	ECT5 (AtDF1B)	NKGSAKEHEESNNADFVTDYTNAKLFIIKSYSEDNVHKSIKYNVWASTPNGNKKLDAAYREAKDEKEPCPLFLLFSVNASSQFCGVAEMVGPVDFEKSVDYWQQDKWSGQFPVKWHIIKDVPNSQFRHIILENNDNKPVTNSRDTQEVKLEQGIEMLKIFKNYDADTSILDDFGFYEEREKIIQDRKARRQPS
	AT1G27960	ECT9 (AtDF2B)	SKMISYDRVDRFCQQELLSQFRDAKFFVIKSYSEDNVHKSIKHCVWASTKNGNKKLDAAYREAKKKDVACPVFLLFSVNASSQFCGVAEMVGPVDFNTSVEYWQQDRWSGHFPVQWLIVKDVPNSLFRHIIIESNDNKPVTNSRDTQEVGLEKGIEMLDIFISCEMRSSILDDFNFYEERQIAIQDRKARQRAV
	AT5G58190	ECT10 (AtDF3B)	DSSTAGPNPSLYNHPEFVTDYKNAKFFIVKSFSEDNVHRSIKYNVWASTPHGNKKLDTAYRDAEKMGGKCPIFLFFSVNASGQFCGVSEMVGPVDFEKDAGYWQQDRWSGQFPVKWHIVKDIPNNRFCHILLQNNDNKPVTHSRDSQEVKLRQGIEMLRIFKEYEAHTSILDDFGYYDELEGQKVGEDGTRKKA
	AT3G17330	ECT6 (AtDF1C)	AEGNIVINPDRYNKEDFSIEYSDARFFVIKSYSEDDVHKSIKYGVWSSTLNGNKKLQSVYEDAQRIATEKSRECPIFLFFSVNSSGLFCGVAEMTGPVSFDRDMDFWQQDKWSGSFPVKWHIIKDVPNSYFRHIILHNNENKPVTNSRDTQEIILKQGLEVLKLFKHHAEKTSLLDDFMYYEDRQRLMQEERARLPFR
	AT1G48110	ECT7 (AtDF2C)	AEGNIVINPSQYNKEDLRIDYSNAKFFVIKSYSEDDVHKSIKYNVWSSTLHGNKKLQSAYEDAQRIATEKSCECPIFLFFSVNASGLFCGMAEMTGPVSFDKDMDFWQQDKWSGSFPVKWHIIKDVPNSYFRHIILQNNENKPVTNSRDTQEIMLKQGLEVLKIFKDHMERTSLLDDFVYYESRQRVMQDERTRLPYR
	AT1G79270	ECT8 (AtDF3C)	NGVGSVIRRDQYNLPSFQTKYEEAIFFVIKSYSEDDIHKSIKYNVWSSTLNGNKKLDSAYQESQKKAADKSGKCPVFLFFSVNASGQFCGVAEMIGRVDYEKSMEFWQQDKWTGYFPVKWHIIKDVPNPQLRHIILENNENKPVTNSRDTQEVRLPQGNEVLNIFKNYAAKTSILDDFDFYENREKVMVQKKLRFPPV
	AT1G09810	ECT11 (AtDF4C)	NSFALALRREMYNLPDFQTDYEDAKFFVIKSYSEDDVHKSIKYSVWSSTINGNKKLDAAFRDAETKTLEDGKKRPIFLFFSVNASRQFVGLAEMVGYVDFNKDLDFWQVDKWSGFFPVEWHVVKDIPNWELRHIILDNNEDKPVTHTRDTHEIKLKEGLQMLSIFKKYSAVTFLLDDMDFYEEREKSLRAKKEHKPAT
	AT1G30460	AtCPSF30 (AtDC1A)	NRTSHPLPQGVNRYFVVKSNNRENFELSVQQGVWATQRSNEAKLNEAFDSVENVILIFSVNRTRHFQGCAKMTSRIGGYIGGGNWKHEHGTAQYGRNFSVKWLKLCELSFHKTRNLRNPYNENLPVKISRDCQELEPSVGEQLASLLYLEPDSELMAISIAAEAKREEEK
	AT4G11970	ECT12 (AtDC1B)	KANKNSKPGYRTRYFIIKSLNYDNIQVSVEKGIWATQVMNEPILEGAFHKSGRVILIFSVNMSGFFQGYAEMLSPVGWRRDQIWSQGGGKNNPWGRSFKVKWLRLSELPFQKTLHLKNPLNDYKPVKISRDCQELPEDIGEALCELLDANSCDDGLLNSSSRDDYSTKR
Glycine max	Glyma.08G124600.1	GmDF1A	DKTSTVPDRDQYNKADFPEEYTDAKFFVIKSYSEDDIHKSIKYNVWASTQNGNKKLDAAYHEAQQKPGGCPVFLFFSVNTSGQFVGLAEMIGPVDFNKSVEYWQQDKWNGCFPLKWHVVKDVPNNLLRHITLDNNENKPVTNSRDTQEVMLEPGLKLIKIFKEYTSKTCILDDFGFYEARQKTILEKKAKQQFP
	Glyma.05G166600.1	GmDF2A	DKTSTILECDQYNKADFPEEYTDAKFFVIKSYSEDDIHKSIKYNVWASTQNGNKKLDAAYQEAQQKPGGTPVFLFFSVNTSGQFVGLAEMIGPVDFNKSVEYWQQDKWNGCFPLKWHIVKDVPNNLLRHITLDNNENKPVTNSRDTQEVMLEPGLKLIKIFKEYTSKTCILDDFGFYEARQKTILEKKAKQQFP
	Glyma.19G110800.1	GmDF3A	KEVPPVPDKEQYNGKDFAENYSDAKFFVIKSYSEDDIHKSIKYSAWASTPNGNKKLDAAYQEAKEKPGGCPIFLLFSVNTSGQFVGLAEMLGPVDFGKTVDYWQQDRWTGCFSVKWHVIKDIPNSVLRHITLENNENKPVTNSRDTQEVKFEKGVQIAKIFKEHSSQTCILDDFGFYEAREKATQEKKSKEQQL
	Glyma.16G041600.1	GmDF4A	KEVPLVPDKEQYNGKDLAENYSDAKFFVIKSYSEDDIHKSIKYSAWASTPNGNKKLDSAYQEAKEKPGGCPIFLLFSVNTSGQFVGLAEMLGPVDFGKTVDYWQQDRWTGCFSVKWHVIKDIPNSVLRHITLENNENKPVTNSRDTQEVKFEKGVQLVKIFKEHSSQTCILDDFGFYEDREKVTQEKKSKEQQL
	Glyma.02G072000.1	GmDF5A	KEVPLVPNNEQYNGKDFPENYSDAKFFVIKSYSEDDIHKSIKYKVWASTFNGNKKLDAAYHESKEKPGDCPVFLLFSVNTSGQFVGLAEMVSPLDFGRTVEYWQQDRWSGCFSVKWHIIKDIPNSVLRPITLENNENKPVTNSRDTQEVKFEKGIQILKIFKQHSSKTCILDDFGFYETREKMIQERKSMEQQL
	Glyma.08G226100.1	GmDF1B	SASTAKFQNESLNRSDFATDYKDAKFFVIKSYSEDNVHKSIKYGVWASTPNGNRKLDDAYRQAMEKQDACPIFLFFSVNASAQFCGVAEMVGPVNFDKSVDFWQQDKWSGQFPLKWHIIKDVPNSQFRHIILENNDNKPVTNSRDTQEVKLGQGVEMLTIFKNYETDVSILDDFDFYEDRQKAMQERKARQQSS
	Glyma.07G000900.1	GmDF2B	SGSTAKFQNESLNWSDFATDYKDAKFFVIKSYSEDNVHKSIKYGVWASTPNGNRKLDAAYLQAMEKQDACPIFLFFSVNASAQFCGVAEMVGPVNFDKSVDFWQQDKWSGQFPVKWHIIKDVPNSQFRHIVLENNDNKPVTNSRDTQEVKLTQGVEMLTIFKNYETDVSILDDFDFYEDRQKAMQERKARQQSS
	Glyma.17G038400.1	GmDF1C	TQENIIISTDQYNREDFPVNYENAKFFVIKSYSEDDVHKSIKYNVWSSTPHGNKKLQSTHEDAKRIASGNFGSCPIFLFFSVNASGQFCGVAEMIGPVDFNKDMDFWQQDKWSGSFPVKWHIIKDVPNANFRHIILENNENKPVTNSRDTQEIMYSKGLEMLKIFKNHNLKTSLLDDFMYYENRQKIMQEEKAKLLIR
	Glyma.07G233400.1	GmDF2C	TQENIIISTDQYNREDFPVNYENAKFFVIKSYSEDDVHKSIKYNVWSSTPHGNKKLQSAHEDAKRIASGKFGSCPIFLFFSVNASGQFCGVAEMIGPVDFNKDMDFWQQDKWSGSFPVKWYIIKDVSNANFRHIILENNENKPVTNSRDTQEIMYSKGLEMLKIFKNHHLKTSLLDDFIYYENRQKIMLEEKTKLLIR
	Glyma.15G136400.1	GmDF3C	EQGNIVIYPDQYNMEDFPLGYENAKFFVIKSYSEDDVHKSIKYNVWSSTPHGNKKLENAYEDAKKIAAEKSEVCPIFLLFSVNASGQFCGVAEMVGTVDFSKNMDFWQQDKWSGSFPVKWHIIKDVPNPNFRHIILENNENKPVTNSRDAQEIMYLKGLEMLKIFKNHTLKTSLLDDFMYYENRQKIMQDEKAKFLVK
	Glyma.09G031200.1	GmDF4C	EQGNIVIYPDQYNKEDFSLDYENAKFFVIKSYSEDDVHKSIKYNVWSSTPHGNKLENAYEDAKKIAAEKSEVCPIFLFFSVNASGQFCGVAEMVGTVDFNKNMDFWQQDKWSGSFPLKWHIIKDVPNPNFRHITLENNENKPVTNSRDTQEIMYWKGLEMLKIFKNNTLKTSLLDDFMYYENRQKIMQDEKA
	Glyma.15G265400.1	GmDF5C	GNVTNKIRADQYNLPDFPTKYDHALFFVIKSYSEDDIHKSIKYNVWASTPNGNKRLDGAFQDAQKRMEEKGCKCPVFLFFSVNASGQFCGVAEMTGRVDFNKSMDFWQQDKWNGYFPVKWHIIKDVPNPQLRHIILENNDHKPVTSSRDTQEVSFPQGVEMLNIFKNYVARTSILDDFEFYESRQKVMQEKKTRQSMP
	Glyma.08G162200.1	GmDF6C	GNVTNKIRTDQYNLPDFPTKYDHALFFVIKSYSEDDIHKSIKYNVWASTPNGNKRLDGAFQDAQKRMEEKGCKCPVFLFFSVNASGQFCGVAEMTGRVDFNKSMDFWQQDKWNGYFSVKWHIIKDVPNPQLRHIILENNDHKPVTNSRDTQEVSFPQGVEMLNIFKNYVARTSILDDFEFYESRQKVLQEKKTRQSMP
	Glyma.15G128500.1	GmDC1A	NRTATPLPQGISRYFIVKSCNRENLELSVQQGVWATQRSNESKLNEAFDSVENVILVFSVNRTRHFQGCAKMTSRIGGSVAGGNWKYAHGTAHYGRNFSVKWLKLCELSFHKTRHLRNPYNENLPVKISRDCQELEPSIGEQLASLLYLEPDSELMAISVAAESKREEEK
	Glyma.09G022200.1	GmDC2A	NRTATPLPQGISRYFIVKSCNRENLELSVQQGVWATQRSNESKLNEAFDSVENVILIFSVNRTRHFQGCAKMTSKIGGSVAGGNWKYAHGTAHYGRNFSVKWLKLCELSFHKTRHLRNPYNENLPVKISRDCQELEPSIGEQLASLLYLEPDSELMAISVAAESKREEEK
	Glyma.01G214100.1	GmDC1B	PTGIGVEKWHNIKYFIIKSLNHQNIHLSIEKGIWATQIMNEPILEEAFHNSGSVILIFSVNMSGSFQGYAQMMSSIGRGRDNVWSEGTGKSNPWGRSFKVKWMCLNDLPFHKTLHLKNPLNDYKPVKISRDCQELSPDIGLALCELLDGKNYTDCLPTSLSRDEFSLKG
	Glyma.11G027800.1	GmDC2B	PAGIGVEKCHNTKYFVIKSLNHQNIHLSIEKGIWATQIMNEPILQEAYHNSGSVILIFSVNMSGSFQGYAQMMTSIGRGRDNAWSEGTGKSNPWGRSFKVKWLCLNDLPFHKTLHLKNPLNDYKPVKISRDCQELSPDIGLALCKLLDGKNDTDGLLTSLSRDEFSLKG
Oriza sativa	Os03g06240	OsDF1A	MNATDVPDRTQFNRDDFPVQYDDAKFFVIKSYSEDDIHKSIKYNVWASTTNGNKKLDAAYQEAQAKSSKCPIFLFFSVNTSGQFVGVAEMTGAVDFEKTLEYWQQDKWNGSLSLKWHIVKDVPNNILKHIILENNENKPVTNSRDTQEVNLDQGIQMLKIFKEHVSKTSILDDFAFYENRQKLMQEKRVKQQQI
	Os03g53670	OsDF2A	QENSAIPDKGQFNQEGFPVTYKDAKFFVIKSYSEDDVHKSIKYNVWASTPNGNKKLDAGYREAQEKSSECPVFLFFSVNTSGQFVGVAEMVGPVDFEKTVDYWQQDKWNGCFPIKWHVVKDVPNNILKHITLDNNDNKPVTNSRDTQEVKLEQGLEMLKIFKDHISKTSILDDFGFYENRQKLMQEKRAKQQLL
	Os07g07490	OsDF3A	SDSSLSVMKDQYNRADFVETYSDAKFFIIKSYSEDDVHKSIKYNVWASTSNGNKKLDAAYQEAKEKSSDSSVFLLFSVNASGQFVGLAEMVGRVDFNKTLEHWQQDKWTGCFPVKWHIVKDVPNSLLKHIILENNENKPVTNCRDTHEVKLEPGLQVLKIFKDHVCKTSLLDDFDFYDNREKMMQERKAKHQQL
	Os08g44200	OsDF1B	EKPSAGVDCELYNRPDFVTEYKNARFFIIKSYSEDNVHKSIKYGVWASTTNGNKKLDSAYREAKEKEEHCPIFLLFSVNASAQFCGVAEMIGPVDFEKSVDYWQQDKWTGQFPVKWHIVKDVPNNLFRHIILENNDNKPVTNSRDTQEVKLEQGMEMLKIFKDHEEDASILDDFDFYEERERALLDNKARLHQQ
	Os08g12760	OsDF2B	EKNVPLVDSELYNRPDFVTEYKDAKFFVIKSYTEDHVHRSIKYNVWASTASGNRKLDSAYRLAKEKEDYCPIFLFFSVNGSGQFCGVAEMIGPVDFDKSVDYWQQDKWSGQFPVKWHIIKDVPNNLLRHIILENNDNKPVTNSRDTQEVKLEHGLQMLTIFKNHESETNILEDFDFYEQREKALQENRRQQQPA
	Os04g51940	OsDF3B	RKSALINDSNLYNQHDFVIEYEDAKFFVIKSYTEDHVHKSIKYGVWASTASGNRKLDAAYREAKEKEATCPIFLFFSVNGSGQFCGVAEMIGPVDFDKSVDYWQQDKWSGQFPVKWHIIKDVPNSLLRHIILENNENKPVTNSRDTQEVRLDHGLQMLTIFKNHEVETTILEDFDFYEQREKAMLDIRQRQKQQ
	Os01g48790	OsDF1C	TPSPVAMSRDAYNLPDFVTKYDQALFFVIKSYSEDDIHKSIKYNVWASTPNGNKRLDNAFKLAQERVAEKGTKCPMFLFFSVNASGQFCGVAEMVGPVDFNRNMNFWQQDKWNGFFPVKWHIIKDVPNPQFRHIILENNENKPVTNSRDTQEVKFPQGSEMLNIFKNFSCKTSILDDFDFYENRQKVMQDRRGKPLAT
	Os03g20180	OsDF2C	TLEKIMIHPDQYNKVHFPVDHPDAKFFVIKSYSEDDVHKSIKYNVWSSTPNGNKRLDAAYSDVQGRALGKCPIFLFFSVNASGQFCGVAEMVGPVDFHKDMDFWQQDKWSGSFPVKWHLVKDVPNSTFRHIILENNENKPVTNSRDTQEIPFKSGTNMLKLFKDGPLTTSILDDFSFYEGRQKAMLEEKCRCSGR
	Os01g22630	OsDF3C	PEGTIVIRCNQYNSDDLRVDYPFAKFFVIKSIGEDDVHKSIKYGVWSSSSSGNSKLDIAFKDANRIAKRNSTKCPVFLFFSVNGSGLFCGMAEMVGPVDFHKDMDFWCQDKWTGSFPVRWHIVKDVPNYTLQHILLQNNENKPVTHSRDTQEIPYVPGISMLKILKAIKVKECLLDDFMKYEEDEARSKHYFRRSKLSHN
	Os05g01520	OsDF4C	NAIPPLVCRDQINRPEFTVQYEHAKFFMIKSYSEDDVHKGIKYNVWASTPNGNNKLDAAFHEAQILMKEQGKRCPIFLFFSVNTSGQFVGLAEMLGPVDFKKTMDFWQQDKWNGFFPVMWHIIKDIPNRFFKHITLENNEGKVVTFSRDTQEIGLPQGLEMLKIFKAYHQGTSILDDFYFYEEKENMRHAQKGRNLET
	Os04g04000	OsDF5C	DIRSPLVRRDQFNRPDFIVEYEQAKFFMIKSYSEDDIHKGIKYNVWASTPHGNNKLDAAFREAQILIKEKGKKCPVFLFFSVNSSGQFVGLAEILGPVDFKKTMDFWKLDRWNGFFPVTWHIIKDIPNRLFKHITLENNDNRIVTFSRDTQEIGLLQGLKMLKIFKDYDQETSLLDDFNFYEEKESARCAKKGINAES
	Os06g46400	OsDC1A	TRIATPLPQGPSRYFIVKSCNRENLEISVQQGIWATQRSNEAKLNEAFESIENVILIFSINRTRNFQGCAKMTSRIGGYIGGGNWKSAHGTAHYGRNFSIQWLKLCELSFQKTHHLRNPYNDNLPVKISRDCQELEPFIGEQLASLLYLEPDSELTAILIAAEAKKEEEK
Zea mays	GRMZM2G076062_T02	ZmDF1A	KDDSAVPDRAQFNRDDFPVQYDAAKFFVIKSYSEDDIHKSVKYNVWASTTNGNKKLDAAYQEAQSKGSACPIFLFFSVNTSGQFVGVAEMTGAVDFEKTLGYWQQDKWNGSFSVKWHIVKDVPNNILKHIILENNENKPVTNSRDTQEIHLEQGLQMLKIFKEHVSKTSILDDFAFYESRQKLMQDKRSKQQQV
	GRMZM2G330019_T01	ZmDF2A	KNDSAVPDRAKYNRDDFPVQYDAAKFFVIKSYSEDDIHKSVKYNVWASTTNGNKKLDAAYQEAQSKGSACPIFLFFSVNTSGQFVGVAEMTGAVDFEKTLEYWQQDKWNGSFSVKWHIVKDVPNNILKHIILENNENKPVTNSRDTQEIRLEQGLQMLKIFKDHVSKTSILDDFAFYESRQKLMQDKRSKQQQL
	GRMZM2G126338_T01	ZmDF3A	KQNSTLPDKGQFNQEGFPLTYKDAKFFVIKSYSEDDVHKSIKYNVWASTPNGNKKLDAGYREAQEKSSDCPVFLFFSVNTSGQFVGVAEMVGPVDFDKTVEYWQQDKWNGCFPLKWHIVKDVPNNTLKHITLDNNDNKPVTNSRDTQEVKLEQGLEMLKIFKEHVTKTSILDDFGFYENRQKLMQEKRANQQLL
	GRMZM2G144726_T01	ZmDF4A	ANGSHPAMKDQYNQADFAETYSDAKFFIIKSYSEDDVHKSVKYNVWASTPNGNKKLDAAYQEAKEKSSETPVFLLFSVNASGQFVGLAEMVGRVDFEKTVEHWQQDKWTGCFPVKWHIVKDVPNSLLKHIILENNENKPVTNSRDTHEVKLEQGLQVLKIFKDHVCKTSILDDFGFYDNREKMMQERKAKQQQS
	GRMZM2G340130_T01	ZmDF5A	ANGSHPAMKDQYNRADFAETYSDAKFFIIKSYSEDDVHKSVKYNVWASTPNGNKKLDAAYQEAKEKSSETPVFLLFSVNASGQFVGLAEMVGRVDFNKTVDHWQQDKWTGCFPVKWHIVKDVPNSLLKHIILENNENKPVTNSRDTHEVKLEQGLQVLKVFKDHVCKTSILDDFGFYDNREKMMQYRKAKQQQS
	GRMZM2G025488_T02	ZmDF1B	EVPTTGVGRELYNKPDFVMEYTNARFFIIKSYSEDNVHKSVKYGVWASTTNGNKKLDSAYREAKEKGEHCPIFLLFSVNASAQFCGVAEMIGPVDFEKSVDYWQQDKWTGQFPVKWHIVKDVPNNLFRHIILENNDNKPVTNSRDTQEVKLEQGMEMLKIFKNHDDDASILDDFEFYEEREKALQENKARLHQQ
	GRMZM2G442195_T01	ZmDF2B	EKIVPLIDSELYNRSDFITEYKDAKFFVIKSYTEDHVHRSIKYKVWASTASGNRKLDSAYHAAKEKEEHCPIFLFFSVNGSGQFCGVAEMIGPVDFDRSVDYWQQDKWSGQFPVKWHIIKDVPNNLLRHIILENNDSKPVTNSRDTQEVKLEQGLQMLTIFKNHEAETTIVEDFDFYEQREKALQENRRQQQPP
	GRMZM2G004997_T02	ZmDF3B	EKTVPLIDSELYNRSDFITEYKDAKFFVIKSYTEDHVHRSIKYNVWASTASGNRKLDSAYRAAREKEEHCPIFLFFSVNGSGQFCGVAEMIGPVDFDRSVNYWQQDKWSGQFPVKWHIIKDVPNNLLRHIILENNDNKPVTNSRDTQEVKLEQGLQMLTIFKSHEAETTIVEDFDFYEQREKALQENRRQQHAA
	GRMZM2G102069_T01	ZmDF4B	KNVLPIADSDKYNHPGFVTEYKDARFYVIKSYTEDHIHKSIKYNVWASTPRGNRKLNAGYHEAKAKEDHCPIFLFFSVNSSGHFCGVAEMIGPVNFDKSVDYWQNERWNGQFPVKWHIVKDVPNNIVRHIILENNENKRVTNSRDTQEVKLKQGLQMLAIFKNHEAQTNILEDFDFYEQREKAMLDDRQQQKPE
	GRMZM2G169116_T01	ZmDF1C	IPSPVVIRKTAYNLSDFVTKYEQALFFVIKSYSEDDIHKSIKYNVWASTPNGNKRLDNAYRLAQERMAEKGTKCPVFLFFSVNASGQFCGVAEMVGPVDFNRNMNFWQQDKWNGFFSVKWHIIKDVPNPQFRHIILENNENKPVTNSRDTQEVKFSQGTEMLNIFKNFTCKASILDDFDFYENRQKVMQDRRGKPLTS
	GRMZM2G127780_T01	ZmDF2C	IPSPVAISKNACNLSDFVTKYEQALFFVIKSYSEDDIHKSVKYNVWASTPNGNKRLDNAYRVAQERIAEKGTKCPVFLFFSVNASGQFCGVAEMVGPVDFNRNMNFWQQDKWNGFFSVKWHIIKDVPNPQFRHIILENNENKPVTNSRDTQEVNFSQGTEMLNIFKNFTCKTSILDDFDFYENRQKVMQDRRGKLLTT
	GRMZM2G056573_T01	ZmDF3C	PDGTIIIRTDQYNRDDLRVDYMYAKFFVIKSIGEADVHKSIKYGVWSSSSNGNIKLDSAFRDADRISRRHSTKCPVFLFFSVNGSGHFCGMAEMVGPVDFHKDMDFWCQDKWTGCFPVRWHIVKDIPNGFLQHITLQNNENKPVTHSRDTQEIPYLPGISVIKIFKDIKVRDCLFDDFMRYEAEEAQMKPHRRCKLSYD
	GRMZM2G098174_T01	ZmDF4C	PDGTIVIRTDQYNRDDLRLDYMYAKFFVIKSIGEADVHKSIKYGVWSSSSSGNSKLDSAFRDADRISRRHSTKCPVFLFFSVNGSGHFCGMAEMVGPVDFHKDMDFWCQDKWTGCFPVRWHIVKDIPNGSLQHITLQNNENKPVTHSRDTQEVPYLPGMSVINIFKDIKVRYCLFDDFMSYEAEEAQKRAHRRCKLSSN
	GRMZM2G303312_T01	ZmDF5C	DITSPLIRRNQYNRSDFSVQYNQAKFFMIKSYSEDDIHKGIKYNVWASTPNGNNKLDAAYHEAQNLMDSGERCPVFLFFSVNTSGQFVGLAEMLGPVDFKKTMDFWEEDKWSGFFPIKWHIIKDIPNRLFKHIILENNDNRIVTFSRDTQEIGLPQGVQMLKIFKEQPQGTSILDDFDFYEEKANARRTQKRGNSES
	Zm00008a020283_T01	ZmDC1A	TRIATPLPQGPSRYFIVKSCNRENLEISVQQGIWATQRSNEAKLNEAFESTENVILIFSINRTRNFQGCAKMTSRIGGYIGGGNWKSAHGTAHFGRNFSMQWLKLCELSFQKTHHLRNPYNDNLPVKISRDCQELEPFVGEQLASLLYLEPDSELTAMLIAAEAKREEEK
Populus trichocarpa	Potri.003G222700.1	PtDF1A	DKTTVVPDREQYNKADFPEEYDNAKFFIIKSYSEDDVHKCIKYNVWASTPNGNKKLDAAYQEAEQKSGGCPVFLLFSVNTSGQFVGLAEMTGRVDFDKSVEYWQQDKWTGYFPVKWHIVKDVPNSFLKHITLENNENKPVTNSRDTQEVKLEQGLKLIKIFKDHSSKTCILDDFVFYEDREKMIQEKKAKQQQL
	Potri.001G002000.1	PtDF2A	DKTTEVPDREQYNKADFPVEYVDAKFFIIKSYSEDDVHKCIKYNVWASTPNGNKKLDAAYQEAGQKSGGCPVFLLFSVNTSGQFVGLAEMTGRVDFDKSVEYWQQDKWTGYFPVKWHFVKDVPNSLLKHITLENNENKPVTNSRDTQEVKLEQGLEMIKIFKEHSSKTCILDDFGFYEDREKMIQEKKAKQQQL
	Potri.019G034300.1	PtDF3A	ENLLQIPDREQYNKEDFPEEYSDAKFFVIKSFSEDDVHKSIKYSVWTSTPNGNKKLDAAYKQGKENPGDCPVFLLFSVNTSGQFVGLAEMVGPVDFNKTVEYWQQDKWTGCFPLKWHIIKDVPNGCLRHITLENNENKPVTNSRDTQEVIFEKGVQILKIFKDHKGKTSILDDFSFYAGRERIMQEKRAKHNIH
	Potri.014G001000.1	PtDF1B	SKPSAKIHDESYNQSDFVTEYKDAKFFIIKSYSEDNVHKSIKYGVWASTPNGNRKLDTAYHEAKDKQDPCPVFLLFSVNASAQFCGVAEMVGPVDFDKSVDYWQQDKWSGQFPVKWHIIKDVPNSQFRHIVLENNDNKPVTNSRDTQEVKLEQGVEMLNIFKNYETDTSILDDFDFYEDRQKAMQDRKARQQAS
	Potri.007G002800.1	PtDF2B	SKPSAKIHDESYNQPDFVIEYKDAKFFIIKSYSEDNVHKSIKYGVWASTPNGNRKLDTTYREAKEKQDPCPVFLLFSVNASAQFCGVAEMTGPVDFDKSVDYWQQDKWSGQFPVKWHIIKDVPNSQFRHIVLENNDNKPVTNSRDTQEVKLEQGIEMLNIFKNYETDMSIIDDFDFYEDRQKAMQERKARQQAS
	Potri.006G079900.1	PtDF3B	NSASSGIQLDLYNQLDFVTDYKDAKFFIIKSFSEDNVHKSIKYSVWASTPHGNKKIDAAYREAKEKEGNCPVFLLFSVNASGQFCGVAEMVGPVDFEKDAEYWQQDRWNGQFPVQWHIVKDVPNSRFRHILLENNDNKPATHSRDSQEVKLEQGIEMLKIFKDHDAPTSILDDFDFYDQCERALKERKAKQQPS
	Potri.018G149800.1	PtDF4B	NSASSGVQLDLYNRPVFVTDYKNAKFFIIKSFSEDNVHKSIKYSIWASTPHGNKKIDAAYREAKEKEGNCPVFLLFSVNASGQFCGVAEMVGPVDFEKDADYWQQDRWNGQFPVQWHIIKDVPNSRFRHILLENNDHKPVTHSRDSQEVKLEQGIEMLKIFKDYDAPTSIIDDFGFYDQCERALKERKAIQQPS
	Potri.001G056100.1	PtDF5B	QKAVADVHSESHNQVDFATDYKDAKFFVIKSYSEDNVHKSIKYGVWASTPNGNKKLDAAYREAKENHGTCPIFLLFSVNASAQFCGVAEMVGPVDFDKNVDFWQQDKWSGQFPVKWHIIKDVPNSQFRHIVLENNDNKPVTNSRDTQEVELEQGAEMLGIFKNYESHSSILDDFQFYEERQKVMQVRKSRPQAS
	Potri.010G152300.1	PtDF1C	GLGNIVIQTDQYNKDDFSTDYLDAKFFVIKSYSEDDVHKSIKYNVWSSTPHGNKKLQTAFEDAQKLAVGRPRGCPIFLFFSVNASGQFCGVAEMIGPVDLHRDMDFWQQDKWSGSFLVKWHIIKDIPNSSFRHIILENNENKPVTNSRDTQEIMYKQGLEMLKTFKNHPLRTSILDDFMYYENRQKIMQDEKARLMFK
	Potri.008G100200.1	PtDF2C	ELGNIVIQTDQYNKDDFSTDYADAKFFVIKSYSEDDVHKSIKYNVWSSTPHGNKKLHSAFEYAQKLDLGRPRGCPIFLFFSVNASGQFCGVAEMVGPVDFNRDMDFWQQDKWSGSFLVKWHIIKDIPNSSFRHIILENNENKPVTNSRDTQEIMYKQGLEMLKMFKNHPLKTSILDDFVYYENRQKIMQEEKARLMFK
	Potri.010G175500.1	PtDF3C	NSITSVISRDQYNLPDFPTNYDHAFFFVIKSYSEDDIHKSIKYNVWASTPNGNKRLNSAYLDSQQKIAQIGCSCPVFLFFSVNASGQFCGVAEMTGRVDFNKNMDFWQQEKWNGYFPVKWHIIKDIPNPQLRHIILENNENKPVTNSRDTQEVKFPQGIEILNIFKNYVSKTSILDDFDFYESRQKVMHERRPRSLIS
	Potri.008G080800.1	PtDF4C	NSIASVISRDQYNLPDFPTKYNHAFFFVIKSYSEDDIHKSIKYNVWASTPNGNKRLDSAYQDAQQKIAEKGNSCPVFLFFSVNASGQFCGVAEMVGRVDFNKNMDFWQQDKWNGYFPVKWHIIKDVPNPQLRHIILENNENKPVINSRDTQEVKFPQGIEILNIFKNYVTKTSILDDFDFYESRQKVMQEKRPRPFIP
	Potri.004G223800.1	PtDF5C	DMLGFAMHKEQYNLPDFEIEYSNAKFFVIKSYNEDDIHKSIKYDVWASTPNGNKKLDAAFHNAEEVSSETGTKCPIFLFFSVNGSGQFVGLAEMVGQVDFNKDMDFWQIDKWNGFFPVKWHVIKDIPNGQLRHIVLENNDGHSVTFSRDTQEIGLEKGLEMLNIFKSYSAKTSMLDDFNFYENREKSLNTKKSNKPAT
	Potri.003G008400.1	PtDF6C	DELGIAMRKEQYNLPDFETEYANAKFFVIKSYSEDDIHKSIKYDVWASTPNGNKKLDAAFHNAEEVSSDTGYKCPIFLFFSVNGSGQFVGFAEMVGQVDFNKDMDFWQIDKWNGFFPVKWHVVKDIPNGHLRHIVLENNDGHSVTFSRDTQEIVLKQGLEMLNIFKSYSAKTSLLDDFNFYEKREKSLNTKKGNKPAT
	Potri.001G357800.1	PtDC1A	SSFFSCVSPSQFVYFIVKSCNRENLELSVQQGVWATQRSNEIKLNEALDSADNVILIFSVNRTRHFQGCAKMASKIGASVGGGNWKYAHGTAHYGRNFSVKWLKLCELSFHKTRHLRNPFNENLPVKISRDCQELEPSIGEQLASLLYLEPDSELMAVSLAAEAKREEEK
	Potri.011G089800.1	PtDC2A	VLYVVVFWLRVKLYFIVKSCNLENLELSVQQGVWATQRSNEPKLNEAFDSAENVILIFSVNRTRHFQGCAKMTSKIGASVGGGNWKYAHGTAHYGRNFSVKWLKLCELSFHKTRHLRNPFNENLPVKISRDCQELEPSIGEQLASLLYLEPDSDLMAISVAAEAKREEEK
	Potri.001G113500.1	PtDC1B	SSINKKRKLCNTRYFIIKSLNQHNIQLSIENGIWATQVRNEPILEEAFHNSGRVILIYSVNMSGFFQGYAQMISSVGWRHDNLWSEGSGKSNPWGRSFKVKWLRLNDLPFQKTLHLKNPLNDYKPVKISRDCQELPEDIGEALCELIDGERDTDGMVKSFPRDDLPMKR
Vitis vinefera	GSVIVT01025494001	VvDF1A	DRTSVFPDRDQYNHADFPVEHTEAKFFIIKSYSEDDVHKSIKYNVWASTPNGNKKLDAAYREAQEKSAGCPVFLFFSVNTSGQFVGLAEMVGHVDFHKNVEYWQQDKWNGCFSVKWHVVKDVPNSLLKHITLENNENKPVTNSRDTQEVKLEQGLQMLKIFKEHCSKTCILDDFAFYESRQKTIQEKKAKQQQF
	GSVIVT01033395001	VvDF2A	GNLTLVPDKEQYNSEDFPENYSDAKFFIIKSYSEDDVHKSIKYNMWASTANGNKKLDAAYQEAQGKSGSCPIFLLFSVNASGQFVGVAEMVGSVDFNRSLEYWQQDKWTGCFPVKWHVIKDIPNSLLKHITLENNENKPVTNSRDTQEVKFEQGIQVLKIFKNHSSKTTILDDFGFYEARQRTMQEKKAKQQLF
	GSVIVT01029460001	VvDF1B	STSTAKTNDGLYNQLSFVTEYKDAKFFIIKSYSEDNVHKSIKYGVWASTPNGNRKLDAAYREAKEKQAACPVFLLFSVNASAQFCGVAEMVGPVDFDKSVDYWQQDKWSGQFPVKWHIIKDVPNSQFRHIVLENNDNKPVTNSRDTQEVKLEQGIEILNIFKNYETDTSILDDFDFYEDRQKAMQERKARQQAS
	GSVIVT01010494001	VvDF2B	NGTCTGVHRESYNRLDFVTEYKDAKFFVIKSYSEDNVHKSIKYGVWVSTPNGNKRLNSAFHEAKEKHGNCPIFLLFSVNASAQFCGVAEMVGPVDYDKSVDYWKQDKWTGQFPVKWHIIKDVPNSQFRHIILENNDNKPVTNSRDTQEVELEQGNEMLNIFRNYESDSSILDDFDFYEDRQKAMQEKKTQHKAS
	GSVIVT01032236001	VvDF3B	DASNSVVHFDSYNQPDFVTDYENAKFFIIKSYSEDNVHRSIKYSVWASTALGNRKLDAAYQKAKEIETNCPIFLCFSVNASSQFCGVAEMVGPVNFEKDAEYWQQDRWSGLFPVKWHIIKDVPNSLFRHILLENNENKPVTHSRDTQEVNLEQGIEMLKIFKSYDAHTSILEDFDFYEQRERASKERKARQQAC
	GSVIVT01017649001	VvDF1C	AQGNIIIYTDQYNKDDFPVDYVDAKFFVIKSYSEDDVHKSIKYNVWSSTPNGNKKLENAYEDAQRIALGKRRGCPIFLFFSVNASGQFCGVAEMIGPVDFHKDMDFWQQDKWSGSFPVKWHIIKDVPNTNFRHIILENNENKPVTNSRDTQEIRFKQGLEMLKIFKNHTTKTSLLDDFMYYENRQRIMQDEKTRLLIK
	GSVIVT01036696001	VvDF2C	NCIASLIRRDQYNLPDFPTKYDHAFFFVIKSYSEDDIHKSIKYNVWASTPNGNKRLDGAYQEAKERMGDRGSKCPVFLFFSVNASGQFCGVAEMIGRVDFNKNMDFWQQDKWNGFFPVKWHIIKDVPNPQLRHIILENNDNKPVTNSRDTQEVRFPQGIEILNIFKNYVSKTSILDDFDFYESRQKVMQDKKIKPSMP
	GSVIVT01023248001	VvDF3C	EELGLMVRRDQYNLQDFQTEYENAKFYVIKSFSEDDIHKCIKYDVWASTPNGNKKLDAAFHDAEAKANETGTKFPIFLFFSVNGSGQFVGVAEMVGQVDFNKDMDFWQLDKWNGFFPVKWHIVKDIPNSQLRHITLESNENRSVTYTRDTQEIGLKQGVEMLKIFKNYSARTSMFDDFNFYENREKSLHARRSSKPPP
	XP_002281594.1	VvDC1A	NKTASPLPQGISRYFIVKSCNRENLELSVQQGVWATQRSNEAKLNEAFDSVENVILIFSVNRTRHFQGCAKMTSKIGGFVGGGNWKYAHGTAHYGRNFSVKWLKLCELSFHKTRHLRNPYNENLPVKISRDCQELEPSIGEQLASLLYLEPDSELMAISLAAESKREEEK
	GSVIVT01019895001	VvDC1B	SSANKKGKLYSTRYFIIKSLNHHNIQLSMEKGIWATQVMNEPILEEAFHNSGKVILIFSVNMSGFFQGYAQMMSSVGWRRDNVWSQGSGGNNPWGRSFKVKWLRLHDLPFQKTLHLKNPLNDYKPVKISRDCQELSQEIGEALCELLDGKTDVGDNLRKNDFSGDDLPPRR
Prunus persica	Prupe.6G002200.1	PpDF1A	KDKTSVPDREQYNKADFPEDYTDAKFFIIKSYSEDDVHKSIKYNVWASTPNGNKKLHAAYQEAQEKSGGCPVFLLFSVNTSGQFVGLAEMLGPVDFNKNLEYWQQDKWNGCFPVKWHIVKDVPNSLLKHITLENNENKPVTNSRDTQEVKLEPGLKMIKIFKEHLSKTCILDDFGFYESRQKTIQEKKAKQQQF
	Prupe.3G027100.1	PpDF1B	NTTATKVHDESYNKPDFVTEYNDAKFFIIKSYSEDNVHKSIKYGVWASTPNGNRKLDAAYREVKEKHDGCPIFLFFSVNASAQFCGVAEMVGPVDFDKSLDYWQQDKWSGQFPVKWHMIKDVPNSQFRHIILENNDNKPVTNSRDTQEVKLEHGIEMLNIFKNYETDMSILDDFDFYEDRQKAMQERKARQQAS
	Prupe.1G002400.1	PpDF2B	GLSASGINLDSFNRLDFVTDYEDAKFFIIKSFSEDNVHKSIKYSVWASTPHGNKKLDAAYHEAQRIKGSCPVFLFFSVNASGQFCGVAEMVGSVDFEKDADYWQQDRWSGQFPVQWHIIKDVPNIRFRHILLENNDNKPVTHSRDCQEVNLKQGIELLKIFGDYDARTSIIDDFEFYDEREKSLKERKVRQQAC
	Prupe.1G109700.1	PpDF1C	AQGNIIIRTDQYNKDELPVDYVDAKFFVIKSYSEDDVHKSIKYNVWSSTPHGNKKLNSAYEDALRIAAGKPRGCPIFLFFSVNASGQFCGVAEMGGPVDFNKDMDFWQQDKWSGSFPVKWHIIKDVPNTSFRHIVLENNENKPVTNSRDTQEIMYKKGLEMLKIFKNHTLKTSLLDDFMYYEERQKFMQEERSRLLVR
	Prupe.4G124900.1	PpDF2C	DSIASAIRKDQYNLPDFPTKYEQALFFVIKSYSEDDIHKSIKYNVWASTPNGNKRLDSAYQDAEEKVAQKSCKCPVFLFFSVNASGQFCGVAEMIGRVDFNKSMDFWQQDKWNGYFPVKWHIIKDVPNPQLRHIILENNENKPVTNSRDTQEVKFLQGIEMLNIFKNHLSKTSILDDFDFYESRQKVMQEKRIRQSTP
	Prupe.1G579100.1	PpDF3C	EELSFTVHRDQYNLPDFQTDYEKAKFYVIKSYSEDDVHKSIKYDVWASTPNGNKKLDASFRDAESKSRETGTQCPIFLFFSVNGSGQFIGLAEMAGQVDFNKDMDFWQVDKWSGFFPVKWHVIKDIPNTQLRHIILENNDNRPVTFTRDTQEIGLKQGLEMLNIFKSYTAKTSLLDDFIFYEDREKSLKAKRSSKPAT
	Prupe.4G089500.1	PpDC1A	ANRSAPLPQGISRYFIVKSCNRENLELSVQQGVWATQRSNESKLNEAFDSAENVILIFSVNRTRHFQGCAKMMSRIGGSVSGGNWKYAHGSAHYGRNFSVKWLKLCELSFHKTRHLRNPYNENLPVKISRDCQELEPSIGEQLASLLYLEPDSELMAVSIAAESKREEEK
	Prupe.5G086300.1	PpDC1B	TTGRKKGTLYDTRYFIIKSLNHQNIQLSIEKGIWATQVMNEPILEEAFHNSGKVILIFSVNMSGSFQGYAQMMSSVGWRRDNVWSQGSSRSNPWGRSFKVKWLQLNDLPFQKTLHLKNPLNEYKPVKISRDCQELSPDVGEALCELLDGTNDVNGLNSVAMEDFPSKR
Cinnamomum camphora	GWHPBGXC015419	CcDF1A	KEDSTVAPDRDQYNRAEFPISYSDAKFYIIKSYSEDDIHKSIKYSVWASTPNGNKKLDGGYGEAHDKPGGCPVFLFFSVNTSGQFVGLAEMVGPVDFNKNVEYWQQDKWNGCFSVKWHIVKDVPNSLLKHITLENNDNKPVTNSRDTQEVKFEQGLEMLKIFKDHASKTCILDDFGFYESRQKTMQEKKAKQQQSH
	GWHPBGXC020092	CcDF1B	NGASSPKVNSELYNRSDFVTEHKDAKFFIIKSYSEDNVHKSIKYGVWASTPNGNKKLDAAYREAKEKEGICPVFLFFSVNASAQFCGVAEMTGPVDFDKSVDYWQQDKWSGQFPVKWHIIKDVPNSQFRHILLENNDNKPVTNSRDTQEVGLAQGLEMLNIFKNYDSEVSILDDFDFYEDRQKVMQERKARQQ
	GWHPBGXC023812	CcDF2C	NNNSTAIIRRDQYNLPDFPTKYEHALFYVIKSYSEDDIHKSIKYGVWSSTTNGNKRLDSAYQDAHERTQERGSRCPVFLFFSVNASGQFCGVAEMIGRVDFNKKMDFWHQDKWNGFFPVKWHIIKDAPNLQFRHILLENNENKPVTNSRDTQEVKFRQGTEMLNIFKNYSSKTSIFDDFEFYESRQKAMQDKRMMQFAPRLEHYQQ
	GWHPBGXC017636	CcDF1C	SNNLANVIRRDQYNLSDFPTKYDHALFYVIKSYSEDDIHKSIKYGVWASTPNGNKRLDCAYKDAEERMREKGSRCPVFLFFSVNASGQFCGVAEMTGQMDFNKNMDFWQQDKWNGFFPVKWHIIKDVPNPQLRHIILENNDNKPVTNSRDTQEVKFPQGIEMLNIFKNYSAKTSILDDFGFYDSRQKAMQDKRVRSLEPHLEPSQQ
	GWHPBGXC005246	CcDF4C	NAQGNILIYTDQFNREDFPVNYANAKFFVIKSYSEDDVHKSIKYNVWSSTPNGNKRLGSAYEDAQRISAGKPGHCPIFLFFSVNASGQFCGVAEMIGPVDFEKDMDFWQQDKWSGSFPVKWHVIKDVPNTNFRHIILENNENKPVTNSRDTQEIGYMRGIEMLNIFKGYTSKASILDDFMYYEERQRIMLDEKSRLVNNSNYDTKP
	GWHPBGXC005110	CcDF6C	NAQGNIVIHADQYNREDFPINYANAKFFVIKSYSEDDVHKSIKYNVWSSTPNGNKRLDNAYEDAQRISGVKPGNCPVFLFFSVSGFPNFSIFFTVNTSGQFVGVAEMIGPVDFEKDMDFWQQDKWSGSFPVKWHIIKDVPNTNFRHILLENNENKPVTNSRDTQEIGYRQGIEMLKIFKDHALKTSILDDFMYYEDRQKVILDEKSRLLGKN
	GWHPBGXC008047	CcDF5C	CNNSTNVIKRDQYNLPDFPTKYDDALFYVIKSYSEDDVHKSIKYSVWASTPNGNKRLDCAYQDAQQRMSEKGSQCPVFLFFSVNASGQFCGVAEMTDRVDFSKNMDFWQQDKWNGFFPVKWHIIKDVPNPQFRHIILENNENKPVTNSRDTQEVKFSQGIEMLNVFKNYSAKTSILDDFPFYEGRQKAMQDKRIRPLSPNLEHLQQ
	GWHPBGXC025982	CcDF3C	KDQLSSMIRRDQYNLKDFKTKYEQAMFFVIKSYSEADVHKSIKYNVWSSTPKGNEKLDAAFHDAERKSNEKGVACPIFLFFSNTPLHNINFFYLDLFCVNVNKSGQFIGLAEMIGQVDFKKSMDFWQEDKWNGFFPVKWHIIKDISHREFQHIIVEDNEHKPVTHSRDTQEIKFSQGLQMLNIFKSSLAKTSILDDFSFYEDQAKSKGSRHPLPPLGIN
	GWHPBGXC008948	CcDC1B	SSAGQRSPDGVGSLGASRNRKPDTTRYFIIKSLNHHNIQLSIEKGIWATQVMNEPILEEAFHNSDGVILIFSVNMSGFFQGYAQMMSSVGWRRDNVWSESSGGNNPWGRSFKVKWLRLNNLPFQKTIHLKNPLNDYKPVKISRDCQELSQDIGEALCALIDGKTDVDGKLKRNSAVGDEFLLKRPCRESQVPLAE
	GWHPBGXC018157	CcDC1A	VQNLPNGVPNQVNRTTVSPLPQGQSRYFIVKSCNRENLELSVQQGVWATQRSNEAKLNEAFDSSENVILIFSINRTSHFQGCAKMTSKIGGSVGGGNWKYAHGTAHFGRNFSVKWLKTTFKKLLGAFYYGLMHAAVFPINDDYSHLIGVNEILFNMGRELLCELSFIKTRHLRNPYNENLPVKISRDCQELEPSIGEQLASLLYLEPDSELMAIAVAAELKREEEKAKGVNPDDGAQ

## Sheet: Table S3
Table S3: List of the motifs of CcYTH proteins.
Motif	Length(aa)	Sequence
1	50	MDFWQQDKWNGFFPVKWHIIKDVPNSQFRHIJLENNENKPVTNSRDTQEV
2	50	QYNLEDFPTKYEDAKFYVIKSYSEDDVHKSIKYNVWASTPNGNKRLDAAY
3	41	KFSQGJEMLNIFKNYSSKTSILDDFGFYEDRQKAMQDKKAR
4	29	CPVFLFFSVNASGQFCGVAEMIGPVDFNK
5	15	FDLLNEQNRGPRTNR
6	21	WEDQPRYYGLDGLDMQYPVIQ
7	50	PSDATSCISSSGDATSSVKESDVDQESFVAEQGIYYPGSNYYGYYYQGYD
8	50	VLPKGYFPIGKFPSLPNQGKGGLLYPAGPINIKANGQGWAGNEKLKSRGK
9	29	MDNEMAPEFIVDQGPYYPAAANYYGYYCT
10	50	AMIGLDGQPYFPGPMIPQPVSFPGFFPSPIPYGSEVAPVFPWDASPJFGE
							c

## Sheet: Table S4
Table S4: Prediction of promoter cis-regulatory elements.
Gene Name	Cis-regulatory elements	Cis-acting element sequence	Function
CcDC1A	MSA-like	TCCAACGGT	cis-acting element involved in cell cycle regulation
CcDC1A	ABRE	ACGTG	cis-acting element involved in the abscisic acid responsiveness
CcDC1A	A-box	CCGTCC	cis-acting regulatory element
CcDC1A	ARE	AAACCA	cis-acting regulatory element essential for the anaerobic induction
CcDC1A	G-box	CACGAC	cis-acting regulatory element involved in light responsiveness
CcDC1A	G-box	TACGTG	cis-acting regulatory element involved in light responsiveness
CcDC1A	CGTCA-motif	CGTCA	cis-acting regulatory element involved in the MeJA-responsiveness
CcDC1A	TGACG-motif	TGACG	cis-acting regulatory element involved in the MeJA-responsiveness
CcDC1A	MBSI	aaaAaaC(G/C)GTTA	MYB binding site involved in flavonoid biosynthetic genes regulation
CcDC1A	CCAAT-box	CAACGG	MYBHv1 binding site
CcDC1A	ATC-motif	TGCTATCCG	part of a conserved DNA module involved in light responsiveness
CcDC1A	ATCT-motif	AATCTAATCC	part of a conserved DNA module involved in light responsiveness
CcDC1A	Box 4	ATTAAT	part of a conserved DNA module involved in light responsiveness
CcDC1A	chs-CMA2a	TCACTTGA	part of a light responsive element
CcDC1A	GA-motif	ATAGATAA	part of a light responsive element
CcDC1A	GA-motif	ATAGATAA	part of a light responsive element
CcDC1A	GATA-motif	AAGATAAGATT	part of a light responsive element
CcDC1B	MSA-like	(T/C)C(T/C)AACGG(T/C)(T/C)A	cis-acting element involved in cell cycle regulation
CcDC1B	TCA-element	CCATCTTTTT	cis-acting element involved in salicylic acid responsiveness
CcDC1B	ARE	AAACCA	cis-acting regulatory element essential for the anaerobic induction
CcDC1B	ARE	AAACCA	cis-acting regulatory element essential for the anaerobic induction
CcDC1B	AuxRR-core	GGTCCAT	cis-acting regulatory element involved in auxin responsiveness
CcDC1B	CGTCA-motif	CGTCA	cis-acting regulatory element involved in the MeJA-responsiveness
CcDC1B	TGACG-motif	TGACG	cis-acting regulatory element involved in the MeJA-responsiveness
CcDC1B	HD-Zip 1	CAAT(A/T)ATTG	element involved in differentiation of the palisade mesophyll cells
CcDC1B	P-box	CCTTTTG	gibberellin-responsive element
CcDC1B	P-box	CCTTTTG	gibberellin-responsive element
CcDC1B	P-box	CCTTTTG	gibberellin-responsive element
CcDC1B	AAAC-motif	CAATCAAAACCT	light responsive element
CcDC1B	GT1-motif	GGTTAAT	light responsive element
CcDC1B	GT1-motif	GGTTAA	light responsive element
CcDC1B	GT1-motif	GGTTAA	light responsive element
CcDC1B	GT1-motif	GGTTAA	light responsive element
CcDC1B	MBS	CAACTG	MYB binding site involved in drought-inducibility
CcDC1B	MBS	CAACTG	MYB binding site involved in drought-inducibility
CcDC1B	GATA-motif	AAGGATAAGG	part of a light responsive element
CcDC1B	GATA-motif	GATAGGA	part of a light responsive element
CcDC1B	GATA-motif	AAGGATAAGG	part of a light responsive element
CcDC1B	I-box	GTATAAGGCC	part of a light responsive element
CcDC1B	I-box	gGATAAGGTG	part of a light responsive element
CcDC1B	I-box	ccttatcct	part of a light responsive element
CcDC1B	I-box	atGATAAGGTC	part of a light responsive element
CcDC1B	I-box	AGATAAGG	part of a light responsive element
CcDC1B	TCT-motif	TCTTAC	part of a light responsive element
CcDF1A	TGA-element	AACGAC	auxin-responsive element
CcDF1A	AT-rich element	ATAGAAATCAA	binding site of AT-rich DNA binding protein (ATBP-1)
CcDF1A	LTR	CCGAAA	cis-acting element involved in low-temperature responsiveness
CcDF1A	LTR	CCGAAA	cis-acting element involved in low-temperature responsiveness
CcDF1A	TCA-element	TCAGAAGAGG	cis-acting element involved in salicylic acid responsiveness
CcDF1A	TCA-element	TCAGAAGAGG	cis-acting element involved in salicylic acid responsiveness
CcDF1A	ABRE	CACGTG	cis-acting element involved in the abscisic acid responsiveness
CcDF1A	ABRE	ACGTG	cis-acting element involved in the abscisic acid responsiveness
CcDF1A	ABRE	TACGGTC	cis-acting element involved in the abscisic acid responsiveness
CcDF1A	ABRE	ACGTG	cis-acting element involved in the abscisic acid responsiveness
CcDF1A	ABRE	ACGTG	cis-acting element involved in the abscisic acid responsiveness
CcDF1A	ARE	AAACCA	cis-acting regulatory element essential for the anaerobic induction
CcDF1A	ARE	AAACCA	cis-acting regulatory element essential for the anaerobic induction
CcDF1A	G-box	CACGTG	cis-acting regulatory element involved in light responsiveness
CcDF1A	G-box	TACGTG	cis-acting regulatory element involved in light responsiveness
CcDF1A	G-Box	CACGTG	cis-acting regulatory element involved in light responsiveness
CcDF1A	G-Box	CACGTT	cis-acting regulatory element involved in light responsiveness
CcDF1A	CGTCA-motif	CGTCA	cis-acting regulatory element involved in the MeJA-responsiveness
CcDF1A	CGTCA-motif	CGTCA	cis-acting regulatory element involved in the MeJA-responsiveness
CcDF1A	TGACG-motif	TGACG	cis-acting regulatory element involved in the MeJA-responsiveness
CcDF1A	TGACG-motif	TGACG	cis-acting regulatory element involved in the MeJA-responsiveness
CcDF1A	CAT-box	GCCACT	cis-acting regulatory element related to meristem expression
CcDF1A	P-box	CCTTTTG	gibberellin-responsive element
CcDF1A	CCAAT-box	CAACGG	MYBHv1 binding site
CcDF1A	CCAAT-box	CAACGG	MYBHv1 binding site
CcDF1A	CCAAT-box	CAACGG	MYBHv1 binding site
CcDF1A	ATC-motif	AGTAATCT	part of a conserved DNA module involved in light responsiveness
CcDF1A	ATCT-motif	AATCTAATCC	part of a conserved DNA module involved in light responsiveness
CcDF1A	chs-CMA2c	ATGTACGTGGAGG	part of a light responsive element
CcDF1A	GATA-motif	AAGGATAAGG	part of a light responsive element
CcDF1A	ACA-motif	AATCACAACCATA	part of gapA in (gapA-CMA1) involved with light responsiveness
CcDF1A	ACA-motif	AATCACAACCATA	part of gapA in (gapA-CMA1) involved with light responsiveness
CcDF1B	AT-rich element	ATAGAAATCAA	binding site of AT-rich DNA binding protein (ATBP-1)
CcDF1B	MSA-like	(T/C)C(T/C)AACGG(T/C)(T/C)A	cis-acting element involved in cell cycle regulation
CcDF1B	LTR	CCGAAA	cis-acting element involved in low-temperature responsiveness
CcDF1B	LTR	CCGAAA	cis-acting element involved in low-temperature responsiveness
CcDF1B	ARE	AAACCA	cis-acting regulatory element essential for the anaerobic induction
CcDF1B	O2-site	GATGA(C/T)(A/G)TG(A/G)	cis-acting regulatory element involved in zein metabolism regulation
CcDF1B	AT-rich sequence	TAAAATACT	element for maximal elicitor-mediated activation (2copies)
CcDF1B	GARE-motif	TCTGTTG	gibberellin-responsive element
CcDF1B	P-box	CCTTTTG	gibberellin-responsive element
CcDF1B	P-box	CCTTTTG	gibberellin-responsive element
CcDF1B	P-box	CCTTTTG	gibberellin-responsive element
CcDF1B	P-box	CCTTTTG	gibberellin-responsive element
CcDF1B	GT1-motif	GGTTAA	light responsive element
CcDF1B	GT1-motif	GGTTAA	light responsive element
CcDF1B	Sp1	GGGCGG	light responsive element
CcDF1B	MBS	CAACTG	MYB binding site involved in drought-inducibility
CcDF1B	MBS	CAACTG	MYB binding site involved in drought-inducibility
CcDF1B	CCAAT-box	CAACGG	MYBHv1 binding site
CcDF1B	ATCT-motif	AATCTAATCC	part of a conserved DNA module involved in light responsiveness
CcDF1B	GATA-motif	AAGATAAGATT	part of a light responsive element
CcDF1C	TGA-element	AACGAC	auxin-responsive element
CcDF1C	ABRE	AACCCGG	cis-acting element involved in the abscisic acid responsiveness
CcDF1C	ARE	AAACCA	cis-acting regulatory element essential for the anaerobic induction
CcDF1C	ARE	AAACCA	cis-acting regulatory element essential for the anaerobic induction
CcDF1C	ARE	AAACCA	cis-acting regulatory element essential for the anaerobic induction
CcDF1C	ARE	AAACCA	cis-acting regulatory element essential for the anaerobic induction
CcDF1C	ARE	AAACCA	cis-acting regulatory element essential for the anaerobic induction
CcDF1C	ARE	AAACCA	cis-acting regulatory element essential for the anaerobic induction
CcDF1C	CGTCA-motif	CGTCA	cis-acting regulatory element involved in the MeJA-responsiveness
CcDF1C	TGACG-motif	TGACG	cis-acting regulatory element involved in the MeJA-responsiveness
CcDF1C	P-box	CCTTTTG	gibberellin-responsive element
CcDF1C	P-box	CCTTTTG	gibberellin-responsive element
CcDF1C	MBS	CAACTG	MYB binding site involved in drought-inducibility
CcDF1C	MBS	CAACTG	MYB binding site involved in drought-inducibility
CcDF1C	MBSI	aaaAaaC(G/C)GTTA	MYB binding site involved in flavonoid biosynthetic genes regulation
CcDF1C	ATCT-motif	AATCTAATCC	part of a conserved DNA module involved in light responsiveness
CcDF1C	Box 4	ATTAAT	part of a conserved DNA module involved in light responsiveness
CcDF1C	Box 4	ATTAAT	part of a conserved DNA module involved in light responsiveness
CcDF1C	chs-CMA2a	TCACTTGA	part of a light responsive element
CcDF1C	GATA-motif	GATAGGG	part of a light responsive element
CcDF1C	TCT-motif	TCTTAC	part of a light responsive element
CcDF1C	AE-box	AGAAACAA	part of a module for light response
CcDF2C	TGA-element	AACGAC	auxin-responsive element
CcDF2C	TC-rich repeats	GTTTTCTTAC	cis-acting element involved in defense and stress responsiveness
CcDF2C	LTR	CCGAAA	cis-acting element involved in low-temperature responsiveness
CcDF2C	LTR	CCGAAA	cis-acting element involved in low-temperature responsiveness
CcDF2C	TCA-element	CCATCTTTTT	cis-acting element involved in salicylic acid responsiveness
CcDF2C	TCA-element	CCATCTTTTT	cis-acting element involved in salicylic acid responsiveness
CcDF2C	TCA-element	CCATCTTTTT	cis-acting element involved in salicylic acid responsiveness
CcDF2C	ABRE	CACGTG	cis-acting element involved in the abscisic acid responsiveness
CcDF2C	ABRE	ACGTG	cis-acting element involved in the abscisic acid responsiveness
CcDF2C	A-box	CCGTCC	cis-acting regulatory element
CcDF2C	ARE	AAACCA	cis-acting regulatory element essential for the anaerobic induction
CcDF2C	ARE	AAACCA	cis-acting regulatory element essential for the anaerobic induction
CcDF2C	ARE	AAACCA	cis-acting regulatory element essential for the anaerobic induction
CcDF2C	ARE	AAACCA	cis-acting regulatory element essential for the anaerobic induction
CcDF2C	ARE	AAACCA	cis-acting regulatory element essential for the anaerobic induction
CcDF2C	circadian	CAAAGATATC	cis-acting regulatory element involved in circadian control
CcDF2C	circadian	CAAAGATATC	cis-acting regulatory element involved in circadian control
CcDF2C	G-box	ACACGTGT	cis-acting regulatory element involved in light responsiveness
CcDF2C	G-box	CACGTG	cis-acting regulatory element involved in light responsiveness
CcDF2C	G-Box	CACGTG	cis-acting regulatory element involved in light responsiveness
CcDF2C	O2-site	GATGA(C/T)(A/G)TG(A/G)	cis-acting regulatory element involved in zein metabolism regulation
CcDF2C	GARE-motif	TCTGTTG	gibberellin-responsive element
CcDF2C	GARE-motif	TCTGTTG	gibberellin-responsive element
CcDF2C	P-box	CCTTTTG	gibberellin-responsive element
CcDF2C	P-box	CAACAAACCCCTT	gibberellin-responsive element and part of a light responsive element
CcDF2C	GT1-motif	GGTTAAT	light responsive element
CcDF2C	GT1-motif	GGTTAA	light responsive element
CcDF2C	MBS	CAACTG	MYB binding site involved in drought-inducibility
CcDF2C	MRE	AACCTAA	MYB binding site involved in light responsiveness
CcDF2C	Gap-box	CAAATGAA(A/G)A	part of a light responsive element
CcDF2C	Gap-box	CAAATGAA(A/G)A	part of a light responsive element
CcDF2C	GATA-motif	AAGATAAGATT	part of a light responsive element
CcDF2C	I-box	AGATAAGG	part of a light responsive element
CcDF2C	LAMP-element	CTTTATCA	part of a light responsive element
CcDF3C	TGA-element	AACGAC	auxin-responsive element
CcDF3C	TC-rich repeats	GTTTTCTTAC	cis-acting element involved in defense and stress responsiveness
CcDF3C	TATC-box	TATCCCA	cis-acting element involved in gibberellin-responsiveness
CcDF3C	LTR	CCGAAA	cis-acting element involved in low-temperature responsiveness
CcDF3C	TCA-element	CCATCTTTTT	cis-acting element involved in salicylic acid responsiveness
CcDF3C	ABRE	ACGTG	cis-acting element involved in the abscisic acid responsiveness
CcDF3C	ARE	AAACCA	cis-acting regulatory element essential for the anaerobic induction
CcDF3C	ARE	AAACCA	cis-acting regulatory element essential for the anaerobic induction
CcDF3C	ARE	AAACCA	cis-acting regulatory element essential for the anaerobic induction
CcDF3C	ARE	AAACCA	cis-acting regulatory element essential for the anaerobic induction
CcDF3C	circadian	CAAAGATATC	cis-acting regulatory element involved in circadian control
CcDF3C	circadian	CAAAGATATC	cis-acting regulatory element involved in circadian control
CcDF3C	G-box	CACGTC	cis-acting regulatory element involved in light responsiveness
CcDF3C	GCN4_motif	TGAGTCA	cis-regulatory element involved in endosperm expression
CcDF3C	GCN4_motif	TGAGTCA	cis-regulatory element involved in endosperm expression
CcDF3C	3-AF3 binding site	CACTATCTAAC	part of a conserved DNA module array (CMA3)
CcDF3C	Gap-box	CAAATGAA(A/G)A	part of a light responsive element
CcDF3C	I-box	GTATAAGGCC	part of a light responsive element
CcDF3C	TCCC-motif	TCTCCCT	part of a light responsive element
CcDF4C	AT-rich element	ATAGAAATCAA	binding site of AT-rich DNA binding protein (ATBP-1)
CcDF4C	TC-rich repeats	ATTCTCTAAC	cis-acting element involved in defense and stress responsiveness
CcDF4C	TC-rich repeats	GTTTTCTTAC	cis-acting element involved in defense and stress responsiveness
CcDF4C	ACE	CTAACGTATT	cis-acting element involved in light responsiveness
CcDF4C	LTR	CCGAAA	cis-acting element involved in low-temperature responsiveness
CcDF4C	TCA-element	CCATCTTTTT	cis-acting element involved in salicylic acid responsiveness
CcDF4C	ABRE	ACGTG	cis-acting element involved in the abscisic acid responsiveness
CcDF4C	ABRE	ACGTG	cis-acting element involved in the abscisic acid responsiveness
CcDF4C	ABRE	ACGTG	cis-acting element involved in the abscisic acid responsiveness
CcDF4C	A-box	CCGTCC	cis-acting regulatory element
CcDF4C	ARE	AAACCA	cis-acting regulatory element essential for the anaerobic induction
CcDF4C	ARE	AAACCA	cis-acting regulatory element essential for the anaerobic induction
CcDF4C	ARE	AAACCA	cis-acting regulatory element essential for the anaerobic induction
CcDF4C	G-box	TACGTG	cis-acting regulatory element involved in light responsiveness
CcDF4C	G-box	CACGTC	cis-acting regulatory element involved in light responsiveness
CcDF4C	G-box	TACGTG	cis-acting regulatory element involved in light responsiveness
CcDF4C	RY-element	CATGCATG	cis-acting regulatory element involved in seed-specific regulation
CcDF4C	CGTCA-motif	CGTCA	cis-acting regulatory element involved in the MeJA-responsiveness
CcDF4C	TGACG-motif	TGACG	cis-acting regulatory element involved in the MeJA-responsiveness
CcDF4C	O2-site	GATGA(C/T)(A/G)TG(A/G)	cis-acting regulatory element involved in zein metabolism regulation
CcDF4C	O2-site	GATGATGTGG	cis-acting regulatory element involved in zein metabolism regulation
CcDF4C	AT-rich sequence	TAAAATACT	element for maximal elicitor-mediated activation (2copies)
CcDF4C	GT1-motif	GGTTAA	light responsive element
CcDF4C	MBS	CAACTG	MYB binding site involved in drought-inducibility
CcDF4C	ATCT-motif	AATCTAATCC	part of a conserved DNA module involved in light responsiveness
CcDF4C	Box 4	ATTAAT	part of a conserved DNA module involved in light responsiveness
CcDF5C	TC-rich repeats	GTTTTCTTAC	cis-acting element involved in defense and stress responsiveness
CcDF5C	TCA-element	CCATCTTTTT	cis-acting element involved in salicylic acid responsiveness
CcDF5C	ARE	AAACCA	cis-acting regulatory element essential for the anaerobic induction
CcDF5C	ARE	AAACCA	cis-acting regulatory element essential for the anaerobic induction
CcDF5C	CGTCA-motif	CGTCA	cis-acting regulatory element involved in the MeJA-responsiveness
CcDF5C	TGACG-motif	TGACG	cis-acting regulatory element involved in the MeJA-responsiveness
CcDF5C	O2-site	GATGA(C/T)(A/G)TG(A/G)	cis-acting regulatory element involved in zein metabolism regulation
CcDF5C	GC-motif	CCCCCG	enhancer-like element involved in anoxic specific inducibility
CcDF5C	MBS	CAACTG	MYB binding site involved in drought-inducibility
CcDF5C	MBS	CAACTG	MYB binding site involved in drought-inducibility
CcDF5C	MBSI	TTTTTACGGTTA	MYB binding site involved in flavonoid biosynthetic genes regulation
CcDF5C	MRE	AACCTAA	MYB binding site involved in light responsiveness
CcDF5C	Box 4	ATTAAT	part of a conserved DNA module involved in light responsiveness
CcDF5C	Box 4	ATTAAT	part of a conserved DNA module involved in light responsiveness
CcDF5C	LS7	CAGATTTATTTTTA	part of a light responsive element
CcDF5C	TCCC-motif	TCTCCCT	part of a light responsive element
CcDF5C	TCT-motif	TCTTAC	part of a light responsive element
CcDF5C	WUN-motif	AAATTTCCT	wound-responsive element
CcDF6C	TC-rich repeats	GTTTTCTTAC	cis-acting element involved in defense and stress responsiveness
CcDF6C	TC-rich repeats	ATTCTCTAAC	cis-acting element involved in defense and stress responsiveness
CcDF6C	TC-rich repeats	GTTTTCTTAC	cis-acting element involved in defense and stress responsiveness
CcDF6C	LTR	CCGAAA	cis-acting element involved in low-temperature responsiveness
CcDF6C	LTR	CCGAAA	cis-acting element involved in low-temperature responsiveness
CcDF6C	LTR	CCGAAA	cis-acting element involved in low-temperature responsiveness
CcDF6C	LTR	CCGAAA	cis-acting element involved in low-temperature responsiveness
CcDF6C	LTR	CCGAAA	cis-acting element involved in low-temperature responsiveness
CcDF6C	ABRE	TACGGTC	cis-acting element involved in the abscisic acid responsiveness
CcDF6C	ABRE	TACGGTC	cis-acting element involved in the abscisic acid responsiveness
CcDF6C	ABRE	CACGTG	cis-acting element involved in the abscisic acid responsiveness
CcDF6C	ABRE	ACGTG	cis-acting element involved in the abscisic acid responsiveness
CcDF6C	ARE	AAACCA	cis-acting regulatory element essential for the anaerobic induction
CcDF6C	ARE	AAACCA	cis-acting regulatory element essential for the anaerobic induction
CcDF6C	ARE	AAACCA	cis-acting regulatory element essential for the anaerobic induction
CcDF6C	ARE	AAACCA	cis-acting regulatory element essential for the anaerobic induction
CcDF6C	ARE	AAACCA	cis-acting regulatory element essential for the anaerobic induction
CcDF6C	ARE	AAACCA	cis-acting regulatory element essential for the anaerobic induction
CcDF6C	G-box	CACGTG	cis-acting regulatory element involved in light responsiveness
CcDF6C	G-Box	CACGTG	cis-acting regulatory element involved in light responsiveness
CcDF6C	CGTCA-motif	CGTCA	cis-acting regulatory element involved in the MeJA-responsiveness
CcDF6C	TGACG-motif	TGACG	cis-acting regulatory element involved in the MeJA-responsiveness
CcDF6C	P-box	CCTTTTG	gibberellin-responsive element
CcDF6C	MBS	CAACTG	MYB binding site involved in drought-inducibility
CcDF6C	MRE	AACCTAA	MYB binding site involved in light responsiveness
CcDF6C	3-AF3 binding site	CACTATCTAAC	part of a conserved DNA module array (CMA3)
CcDF6C	chs-CMA2a	TCACTTGA	part of a light responsive element
CcDF6C	I-box	TGATAATGT	part of a light responsive element
CcDF6C	TCT-motif	TCTTAC	part of a light responsive element
CcDF6C	HD-Zip 3	GTAAT(G/C)ATTAC	protein binding site

## Sheet: Table S5
Table S5: Primer sequences for gene cloning PCR, from 5’ end to 3’ end. F, forward primer; R, reverse primer; aF and aR, homologous recombination primers.
Gene Name	Primer	Sequence for PCR (5’-3’)
CcDF1A	F	ATGCTCATTGTATTTCTCTATGTAAATATGGTTC
	R	GCAACCATTTGCAACCCC
CcDF5C	F	ATGGATAATGAAATGGCACCTGAATTC
	R	ACAGGAAGGATTGCTGCC
CcDF1A	aF	TTTGGAGAGAACACGTCTAGAATGCTCATTGTATTTCTCTATGTAAATATGG
	aR	CTTGCTCACCATGTAGTCGACGCAACCATTTGCAACCCCA
CcDF5C	aF	TTTGGAGAGAACACGTCTAGAATGGATAATGAAATGGCACCTGA
	aR	CTTGCTCACCATGTAGTCGACACAGGAAGGATTGCTGCCATT

## Sheet: Table S6
Table S6: Primer sequences for real-time PCR, from 5’ end to 3’ end. F, forward primer; R, reverse primer.
Gene Name	Primer	Sequence for real-time PCR (5’-3’)
CcDC1A	F	AGTTTCCCCAAGGTTCTGCTGTAG
	R	CTGCTGTTGTTGAGATGGCTGTG
CcDC1B	F	AGCCGAGACTGCCAGGAATTATC
	R	AAGGAACTCATCTCCGACAGCAC
CcDF1A	F	CCTTATTACCAGCCGCCAACAAC
	R	GCAGCAACAGAGGTAGAAACATCC
CcDF1B	F	CTGAAGGTGTGGAAGTCGGATCTC
	R	AGGCATCGGTGTTGTAACTGGAG
CcDF1C	F	GTCAGATCGCTTGAGCCACATTTG
	R	GGAGTCTTCGGATCACTGGTCTTC
CcDF2C	F	ACCACCCGTTCCAAGCCTATTAC
	R	GCAGCACCCTTATTTACAGCCTTG
CcDF3C	F	TGGCAGGAAGATAAGTGGAATGGG
	R	TGTGTTACAGGCTTGTGCTCATTG
CcDF4C	F	CTGATCCTTCCCAACCTGCTTCC
	R	CTGCTTACTTGGTGCCACATTGAC
CcDF5C	F	AGGGAAAGGGTGGTTTGCTCTATC
	R	GATTTTCAAAGCCTGCCCATCCTC
CcDF6C	F	AACGGGTTTGGCGAGTCTTCC
	R	GTGCTGCTGTTGGTGAGATTGTC
CcACT	F	GTACAGTGTCTGGATTGGAGGCTC
	R	CTGCCAGTCTTCACATGATCAGAA
